# Supplementary material for: AtTrxh3, a Thioredoxin, Is Identified as an Abscisic AcidBinding Protein in Arabidopsis thaliana
Source: Molecules. 2021 Dec 28;27(1):161. doi: 10.3390/molecules27010161 (PMC8746859; doi:10.3390/molecules27010161)
Supplement: Supplementary file 1 [file molecules-27-00161-s001.zip]

Archive with 1 entries (1 files):
- molecules-1481923-supplementary.pdf
